# Supplementary material for: Influence of a Polyherbal Choline Source in Dogs: Body Weight Changes, Blood Metabolites, and Gene Expression
Source: Animals (Basel). 2022 May 20;12(10):1313. doi: 10.3390/ani12101313 (PMC9137459; doi:10.3390/ani12101313)
Supplement: Supplementary file 1 [file animals-12-01313-s001.zip]

Archive with 1 entries (1 files):
- animals-1655504-supplementary.pdf
